# Supplementary material for: Angiotensin II induces coordinated calcium bursts in aldosterone-producing adrenal rosettes
Source: Nat Commun. 2020 Apr 3;11:1679. doi: 10.1038/s41467-020-15408-4 (PMC7125102; doi:10.1038/s41467-020-15408-4)
Supplement: Supplementary file 6 — Source Data [file 41467_2020_15408_MOESM6_ESM.xlsx]

## Sheet: Figure 1d
Bin Center	# values
0	0
0.5	47
1	139
1.5	357
2	541
2.5	497
3	253
3.5	140
4	88
4.5	58
5	41
5.5	36
6	21
6.5	23
7	16
7.5	9
8	9
8.5	11
9	7
9.5	6
10	3
10.5	5
11	4
11.5	0
12	1
12.5	2
13	1
13.5	7
14	1
14.5	1
15	1
15.5	1
16	0
16.5	0
17	1
17.5	0
18	0
18.5	0
19	1
19.5	0
20	0
20.5	0
21	0
21.5	1
22	1
22.5	0
23	0
23.5	1
24	0
24.5	0
25	0
25.5	0
26	2
26.5	3
27	0
27.5	0
28	0
28.5	1
29	0
29.5	0
30	2
30.5	0
31	0
31.5	0
32	0
32.5	0
33	0
33.5	0
34	0
34.5	1
35	1
35.5	0
36	0
36.5	2
37	0
37.5	1
38	1
38.5	0
39	0
39.5	0
40	0
40.5	0
41	0
41.5	0
42	0
42.5	0
43	1
43.5	1
44	0
44.5	0
45	1
45.5	1
46	0
46.5	0
47	0
47.5	0
48	0
48.5	0
49	1
49.5	0
50	0
50.5	0
51	0
51.5	0
52	0
52.5	0
53	1
53.5	0
54	1
54.5	1
55	0
55.5	0
56	0
56.5	1
57	0
57.5	0
58	0
58.5	0
59	0
59.5	0
60	0
60.5	0
61	0
61.5	0
62	0
62.5	0
63	0
63.5	0
64	0
64.5	0
65	0
65.5	0
66	0
66.5	0
67	1
67.5	0
68	0
68.5	0
69	0
69.5	0
70	0
70.5	0
71	0
71.5	0
72	0
72.5	0
73	0
73.5	0
74	1
74.5	0
75	0
75.5	0
76	0
76.5	0
77	0
77.5	0
78	0
78.5	0
79	0
79.5	1
80	0
80.5	0
81	0
81.5	0
82	0
82.5	0
83	0
83.5	0
84	0
84.5	1
85	0

## Sheet: Figure 2b
Min	50 pM Ang II								300 pM Ang II								3 nM Ang II									1 uM Ang II
1	0.388889	0	0.043478	0.117647	0.055556				0.122807	0.070175	0	0	1.03448	0.909091			0	0.066667	0	0	0	0.1	0.115385	0		0	0	0	0
2	0	0	0	0.352941	0.777778				0.052632	0	0	0.384615	0	1.72727			0.307692	0.533333	0	0.615385	0.217391	8.5	0.038462	0		0	3.17857	0	0
3	0	0	0.043478	0.705882	5.88889				0.140351	0.017544	0.818182	1.23077	0.448276	2.72727			9.10256	17.4	7.07143	3.88462	10.7391	4.1	8	2.84615		11.6667	11.1071	8.09524	1.15
4	0	0	0.521739	0.411765	7.55556				0.140351	0.333333	4.54545	2.5	0.655172	4.45455			16.5385	25.7333	21.2857	15.5769	20.1304	12.65	15.8461	9.73077		9.59259	14.1429	10.381	8.7
5	1.77778	0	3.78261	1.35294	8.5				3.07017	0.631579	6.59091	3.38462	0.689655	8.59091			18.3077	24.8667	21.0714	20.3462	16.7826	16.75	15.3846	18.7692		20.6296	20.7857	19.2381	15.75
6	4.38889	1.5	2.30435	1.47059	4.66667				8.15789	6.54386	8.15151	9.73077	4.58621	10			18.7179	23	22.2143	17.4231	17.1739	14.05	18.2692	26.7692		25.1482	23.3571	24.6191	22.2
7	0.722222	0.214286	1.47826	3.64706	1.66667				6.36842	7.59649	12.4242	11.2308	15.1379	15.4091			16.5897	21.4667	19.6429	15.0769	13.7826	12.9	19.8846	21.0385		24.1852	25.3929	24.0952	21.6
8	2.05556	0.928571	3.56522	6.64706	2				6.21053	9.10526	15.5758	12.8846	21.2069	12.6818			13.0769	16.6667	15.5714	11.1154	13.0435	15.8	18.9615	26.8846		24.963	25.75	23.2381	21.4
9	2.77778	4.14286	3.47826	7.88235	0.222222				7.94737	6.68421	15.0909	18.1154	22.2414	14.3636			12.1026	17.2	11.1429	12.0385	10.2174	16.85	18.1538	22.9231		24.963	25.25	26	22.15
10	3.22222	3.64286	4.86956	7.23529	1.94444				10.193	7.87719	13.9545	15.0385	16.1034	12.4545			7.35897	9.4	6.07143	8	10.2609	12.7	19	19.4615		26.1852	27.75	24.7619	20.4

## Sheet: Figure 2d
Time (min)	3 nM Ang II events							3nM Ang II + 1 uM TTAP2
1	0	0	0	0	0	0		4.25	0.2	0.26087	0
2	0.25641	0.214286	0.0714286	0.423077	0.375	0		2.8	1.03333	0	0
3	10.9487	22.2857	10.6429	5.23077	12.125	2.88462		11.45	2.83333	10.5217	1.73077
4	20.3077	26.2857	25.2143	19.6154	23.125	9.80769		22.35	10.4	22.913	14.1154
5	21.3333	25.4286	24.5	23.2692	19.8333	18.9615		21	19.9333	24.1304	18.0769
6	23.1538	24.7143	26.5714	21.9615	21.5	27.1538		15.2	21.9	12.4348	6.07692
7	21.4103	24.5	25.6429	23.2692	18.7917	21.3462		4.55	3.53333	3.78261	3.23077
8	19.2051	20.3571	21.5	18.8462	18.5417	27.4231		3.15	0.8	3.3913	3.73077
9	19.6154	22.7857	17.6429	17.6923	13.7917	23.2692		0.8	0.0333333	1.69565	2.80769
10	14.7692	15.2143	11.7143	14.2308	14.125	19.7692		0.05	0	0.478261	4.11538

## Sheet: Figure 2e
Time min	3nM AngII					3nM AngII + Nif
1	0.058824	0	0.052632	0.058824		2.46667	0.2	0.055556	0.111111
2	0.117647	2.68182	0.473684	0		3.86667	2.04	0.055556	1
3	2.64706	2.13636	0.789474	0.411765		1	3.04	0.388889	2.16667
4	14.1765	5.77273	13.5263	1.94118		12	13.72	10.7222	2.55556
5	15.1176	12.8636	20.9474	15.8235		16.1333	16.64	15.6667	11.6111
6	12.7647	17	21.0526	20.4118		17	17.48	16.9444	14.2222
7	14.1765	17.1364	20.4211	19.6471		17.6667	16.48	17.8889	15.3889
8	14.7647	17.9546	20.7895	19.9412		16.7333	14.84	19.5556	16.1111
9	17.7059	17.0909	20.0526	20.7647		16.2	15.96	19.3333	16.7778
10	13.4706	18	16.3158	19.4118		16.6	17.68	14.5556	16.3889

## Sheet: Figure 2f
Time min	Control 3nM AngII					IB+3nM Angll
1	0	5.25	0.052632	0		3.83333	2.15789	6	2.1
2	2.68182	2.125	0.473684	0		12.1111	3.57895	3.52941	3.3
3	2.13636	4.6875	0.789474	0		15.8333	8.21053	13.9412	3.65
4	5.77273	9.875	13.5263	1.84211		14.8889	14.2632	18.8235	6.85
5	12.8636	12.6875	20.9474	10.2632		14.0556	21	18.1177	10.65
6	17	17.875	21.0526	17.6842		14.8889	24.2632	20.1177	12.75
7	17.1364	19.1875	20.4211	18.1053		14.5	25.8421	20.6471	13.3
8	17.9546	20.1875	20.7895	17.7895		15.2222	21.6842	22	13.95
9	17.0909	17.125	20.0526	17.7895		13.7222	25.3158	22.2941	16.95
10	18	18.875	16.3158	17.4211		10.9444	26.2105	21.1765	14

## Sheet: Figure 2g
Time(min)	3nM Ang II							20uMCPA+ 3nM AngII
1	1.84615	0	0	1.6	0			0.47619	0	0	0	0
2	0.461538	0.045455	0	1.2	0			0.285714	0	0	0.8	0
3	2.84615	0.954545	0.05	0.4	0			3.90476	2.18182	0.105263	0.333333	0
4	6.84615	3.54546	2.95	0.85	0.166667			7.19048	11.1364	0	3.53333	0.153846
5	11.2692	3.86364	5.45	4.65	1.05556			12.6667	11.7727	3.63158	2.53333	2.84615
6	16.0385	5.86364	6.45	8	2.55556			11.4286	9.81818	9.21053	2.6	10.1539
7	14.5385	8	7.4	9.75	7.83333			10.9524	9.81818	10.2632	3.66667	10.1539
8	21.5	7.90909	9.4	7.15	3.94444			10	10.4091	11.5263	7.86667	8.46154
9	19.9231	9.68182	12.15	8.95	5.77778			14.2381	13.0909	9.05263	7.93333	10.5385
10	17.1154	9.22727	13.85	7.6	7.22222			7.33333	9.63636	13.579	9.93333	8.76923

## Sheet: Figure 2h
50pM	300pM	3nM
0.28	0.492754	0.811594
0.173913	0.444444	0.916667
0.315789	0.454545	0.926829
0.2	0.425	0.772727
0.159091	0.433962	0.926829
0.113208	0.451613	0.867925
0.119048	0.380952	0.941176
		0.928571

## Sheet: Figure 3c
Means per slice					All events
50pM	300pM	3nM	1uM		50 pM	300 pM	3 nM	1 uM
1.61633	1.95287	2.46875	2.04849		0.15	0.05	0.16	0.05
1.71548	1.88422	2.25382	1.86665		0.65	0.5	0.16	0.1
2.14754	2.00629	2.19886	2.0102		0.75	0.5	0.38	0.2
1.7625	2.07113	2.27977	1.9468		0.75	0.5	0.4	0.3
2.55457	1.84275	2.35995			0.8	0.5	0.46	0.3
	2.72054	1.82244			0.8	0.5	0.5	0.4
		2.29857			0.8	0.6	0.56	0.45
					0.8	0.6	0.56	0.5
					0.8	0.6	0.58	0.5
					0.8	0.6	0.58	0.55
					0.8	0.65	0.6	0.55
					0.8	0.65	0.6	0.55
					0.85	0.65	0.62	0.55
					0.85	0.65	0.62	0.55
					0.85	0.65	0.62	0.6
					0.85	0.65	0.64	0.6
					0.9	0.65	0.64	0.6
					0.9	0.65	0.64	0.6
					0.95	0.7	0.64	0.6
					0.95	0.7	0.66	0.6
					1	0.7	0.66	0.6
					1	0.7	0.66	0.6
					1	0.7	0.66	0.65
					1.05	0.7	0.66	0.65
					1.05	0.75	0.66	0.65
					1.05	0.75	0.66	0.65
					1.05	0.75	0.66	0.65
					1.05	0.75	0.66	0.65
					1.05	0.75	0.66	0.65
					1.1	0.75	0.66	0.65
					1.1	0.75	0.66	0.65
					1.1	0.75	0.68	0.65
					1.1	0.75	0.68	0.65
					1.1	0.75	0.68	0.65
					1.1	0.75	0.68	0.65
					1.1	0.75	0.68	0.65
					1.1	0.75	0.68	0.65
					1.15	0.75	0.68	0.65
					1.15	0.8	0.68	0.65
					1.15	0.8	0.68	0.65
					1.15	0.8	0.7	0.65
					1.15	0.8	0.7	0.65
					1.15	0.8	0.7	0.7
					1.15	0.8	0.7	0.7
					1.2	0.8	0.7	0.7
					1.2	0.8	0.7	0.7
					1.2	0.8	0.7	0.7
					1.2	0.8	0.7	0.7
					1.2	0.8	0.7	0.7
					1.2	0.8	0.7	0.7
					1.2	0.8	0.72	0.7
					1.2	0.85	0.72	0.7
					1.25	0.85	0.72	0.7
					1.25	0.85	0.72	0.7
					1.25	0.85	0.72	0.7
					1.25	0.85	0.72	0.7
					1.25	0.85	0.72	0.7
					1.25	0.9	0.72	0.7
					1.25	0.9	0.72	0.7
					1.3	0.9	0.74	0.7
					1.3	0.9	0.74	0.75
					1.3	0.9	0.74	0.75
					1.3	0.9	0.74	0.75
					1.3	0.9	0.74	0.75
					1.3	0.9	0.74	0.75
					1.3	0.9	0.74	0.75
					1.3	0.9	0.74	0.75
					1.35	0.9	0.74	0.75
					1.35	0.9	0.74	0.75
					1.35	0.9	0.74	0.75
					1.35	0.9	0.74	0.75
					1.35	0.9	0.74	0.75
					1.35	0.9	0.76	0.75
					1.35	0.9	0.76	0.75
					1.35	0.9	0.76	0.75
					1.35	0.95	0.76	0.75
					1.35	0.95	0.76	0.75
					1.35	0.95	0.76	0.75
					1.35	0.95	0.76	0.8
					1.4	1	0.76	0.8
					1.4	1	0.76	0.8
					1.4	1	0.78	0.8
					1.4	1	0.78	0.8
					1.4	1	0.78	0.8
					1.4	1	0.78	0.8
					1.4	1	0.78	0.8
					1.4	1	0.78	0.8
					1.4	1	0.78	0.8
					1.4	1	0.78	0.8
					1.45	1	0.78	0.8
					1.45	1.05	0.78	0.8
					1.45	1.05	0.8	0.8
					1.45	1.05	0.8	0.8
					1.45	1.05	0.8	0.8
					1.45	1.05	0.82	0.8
					1.45	1.05	0.82	0.8
					1.45	1.05	0.82	0.8
					1.45	1.05	0.82	0.8
					1.45	1.05	0.82	0.8
					1.45	1.05	0.82	0.8
					1.45	1.05	0.82	0.85
					1.45	1.05	0.82	0.85
					1.45	1.05	0.82	0.85
					1.45	1.05	0.82	0.85
					1.5	1.05	0.82	0.85
					1.5	1.05	0.84	0.85
					1.5	1.05	0.84	0.85
					1.5	1.05	0.84	0.85
					1.5	1.05	0.84	0.85
					1.5	1.05	0.84	0.85
					1.5	1.05	0.84	0.85
					1.5	1.05	0.84	0.85
					1.5	1.05	0.84	0.85
					1.5	1.1	0.84	0.85
					1.5	1.1	0.84	0.85
					1.5	1.1	0.86	0.85
					1.5	1.1	0.86	0.85
					1.5	1.1	0.86	0.85
					1.5	1.1	0.86	0.85
					1.55	1.1	0.86	0.85
					1.55	1.1	0.86	0.9
					1.55	1.1	0.86	0.9
					1.55	1.1	0.86	0.9
					1.55	1.1	0.88	0.9
					1.55	1.1	0.88	0.9
					1.55	1.1	0.88	0.9
					1.55	1.1	0.88	0.9
					1.55	1.1	0.88	0.9
					1.55	1.1	0.9	0.9
					1.55	1.1	0.9	0.9
					1.55	1.1	0.9	0.9
					1.55	1.1	0.9	0.9
					1.55	1.1	0.9	0.9
					1.55	1.1	0.9	0.9
					1.55	1.1	0.9	0.9
					1.55	1.1	0.92	0.9
					1.55	1.1	0.92	0.9
					1.55	1.15	0.92	0.9
					1.6	1.15	0.92	0.95
					1.6	1.15	0.92	0.95
					1.6	1.15	0.94	0.95
					1.6	1.15	0.94	0.95
					1.6	1.15	0.94	0.95
					1.6	1.15	0.96	0.95
					1.6	1.15	0.96	0.95
					1.6	1.15	0.96	0.95
					1.6	1.15	0.98	0.95
					1.6	1.15	0.98	0.95
					1.6	1.15	0.98	0.95
					1.6	1.15	0.98	0.95
					1.6	1.15	1	0.95
					1.65	1.15	1.02	0.95
					1.65	1.15	1.02	0.95
					1.65	1.15	1.02	0.95
					1.65	1.15	1.02	0.95
					1.65	1.15	1.02	1
					1.65	1.15	1.04	1
					1.65	1.15	1.04	1
					1.65	1.15	1.04	1
					1.65	1.15	1.04	1
					1.7	1.15	1.04	1
					1.7	1.15	1.04	1
					1.7	1.15	1.04	1
					1.7	1.15	1.04	1
					1.7	1.15	1.04	1
					1.7	1.15	1.04	1
					1.7	1.15	1.04	1
					1.75	1.15	1.06	1
					1.75	1.15	1.06	1
					1.75	1.15	1.06	1
					1.75	1.15	1.06	1.05
					1.75	1.15	1.06	1.05
					1.8	1.15	1.06	1.05
					1.8	1.15	1.06	1.05
					1.8	1.15	1.08	1.05
					1.8	1.15	1.08	1.05
					1.8	1.15	1.08	1.05
					1.8	1.15	1.08	1.05
					1.8	1.15	1.08	1.05
					1.8	1.15	1.08	1.05
					1.8	1.2	1.08	1.05
					1.85	1.2	1.08	1.05
					1.85	1.2	1.08	1.05
					1.85	1.2	1.1	1.05
					1.85	1.2	1.1	1.05
					1.85	1.2	1.1	1.05
					1.85	1.2	1.1	1.05
					1.85	1.2	1.1	1.05
					1.9	1.2	1.1	1.05
					1.9	1.2	1.1	1.05
					1.9	1.2	1.1	1.05
					1.9	1.2	1.12	1.05
					1.9	1.2	1.12	1.05
					1.9	1.2	1.12	1.05
					1.9	1.2	1.12	1.05
					1.95	1.2	1.12	1.05
					1.95	1.2	1.12	1.05
					1.95	1.2	1.12	1.05
					1.95	1.2	1.12	1.05
					1.95	1.2	1.12	1.1
					1.95	1.2	1.12	1.1
					1.95	1.2	1.12	1.1
					1.95	1.2	1.12	1.1
					2	1.2	1.12	1.1
					2	1.2	1.14	1.1
					2	1.2	1.14	1.1
					2	1.2	1.14	1.1
					2	1.2	1.14	1.1
					2.05	1.2	1.16	1.1
					2.05	1.2	1.16	1.1
					2.05	1.2	1.16	1.1
					2.05	1.2	1.16	1.1
					2.05	1.2	1.18	1.1
					2.05	1.2	1.18	1.1
					2.05	1.2	1.18	1.1
					2.1	1.2	1.18	1.1
					2.1	1.2	1.18	1.1
					2.1	1.2	1.18	1.1
					2.15	1.2	1.18	1.1
					2.15	1.2	1.2	1.1
					2.15	1.2	1.2	1.1
					2.2	1.2	1.2	1.1
					2.25	1.2	1.2	1.1
					2.3	1.2	1.2	1.1
					2.35	1.2	1.2	1.1
					2.45	1.2	1.2	1.1
					2.45	1.2	1.2	1.1
					2.45	1.2	1.2	1.15
					2.45	1.2	1.2	1.15
					2.55	1.2	1.2	1.15
					2.55	1.2	1.22	1.15
					2.65	1.2	1.22	1.15
					2.8	1.2	1.22	1.15
					2.85	1.2	1.22	1.15
					2.9	1.2	1.22	1.15
					2.95	1.2	1.22	1.15
					3	1.2	1.22	1.15
					3.2	1.2	1.22	1.15
					3.3	1.2	1.24	1.15
					3.35	1.2	1.24	1.15
					3.4	1.2	1.24	1.15
					3.65	1.2	1.24	1.15
					3.8	1.2	1.24	1.15
					3.9	1.2	1.24	1.15
					4.2	1.2	1.24	1.15
						1.2	1.24	1.15
						1.2	1.24	1.15
						1.2	1.24	1.15
						1.2	1.24	1.15
						1.2	1.26	1.15
						1.2	1.26	1.15
						1.2	1.26	1.15
						1.2	1.26	1.15
					0.2	1.2	1.26	1.15
					0.7	1.2	1.28	1.15
					0.75	1.2	1.28	1.15
					0.8	1.25	1.28	1.15
					0.8	1.25	1.28	1.15
					0.8	1.25	1.28	1.2
					0.85	1.25	1.28	1.2
					0.9	1.25	1.28	1.2
					0.95	1.25	1.28	1.2
					0.95	1.25	1.28	1.2
					1	1.25	1.28	1.2
					1	1.25	1.28	1.2
					1.05	1.25	1.28	1.2
					1.05	1.25	1.3	1.2
					1.05	1.25	1.3	1.2
					1.05	1.25	1.3	1.2
					1.05	1.25	1.3	1.2
					1.1	1.25	1.3	1.2
					1.1	1.25	1.3	1.2
					1.1	1.25	1.3	1.2
					1.1	1.25	1.3	1.2
					1.15	1.25	1.3	1.2
					1.15	1.25	1.3	1.2
					1.15	1.25	1.3	1.2
					1.15	1.25	1.3	1.2
					1.2	1.25	1.3	1.2
					1.2	1.25	1.3	1.2
					1.2	1.25	1.32	1.2
					1.2	1.25	1.32	1.2
					1.2	1.25	1.32	1.2
					1.2	1.25	1.32	1.2
					1.25	1.25	1.32	1.2
					1.25	1.25	1.32	1.2
					1.25	1.25	1.32	1.2
					1.25	1.25	1.32	1.2
					1.3	1.25	1.32	1.2
					1.3	1.25	1.32	1.2
					1.3	1.25	1.32	1.2
					1.3	1.25	1.32	1.2
					1.35	1.25	1.32	1.2
					1.35	1.25	1.32	1.2
					1.35	1.25	1.32	1.2
					1.35	1.25	1.34	1.2
					1.35	1.25	1.34	1.2
					1.35	1.25	1.34	1.2
					1.35	1.25	1.34	1.2
					1.4	1.25	1.34	1.2
					1.4	1.25	1.34	1.2
					1.4	1.25	1.34	1.2
					1.4	1.25	1.34	1.2
					1.45	1.25	1.34	1.2
					1.45	1.25	1.36	1.25
					1.45	1.25	1.36	1.25
					1.45	1.25	1.36	1.25
					1.5	1.25	1.36	1.25
					1.55	1.25	1.36	1.25
					1.55	1.25	1.36	1.25
					1.55	1.25	1.36	1.25
					1.55	1.25	1.36	1.25
					1.55	1.25	1.38	1.25
					1.55	1.25	1.38	1.25
					1.6	1.25	1.38	1.25
					1.6	1.25	1.38	1.25
					1.65	1.25	1.38	1.25
					1.7	1.25	1.38	1.25
					1.7	1.25	1.38	1.25
					1.7	1.25	1.38	1.25
					1.7	1.25	1.38	1.25
					1.75	1.25	1.38	1.25
					1.75	1.25	1.38	1.25
					1.75	1.25	1.38	1.25
					1.8	1.3	1.38	1.25
					1.8	1.3	1.38	1.25
					1.8	1.3	1.38	1.25
					1.8	1.3	1.38	1.25
					1.8	1.3	1.4	1.25
					1.85	1.3	1.4	1.25
					1.85	1.3	1.4	1.25
					1.85	1.3	1.4	1.25
					1.85	1.3	1.4	1.25
					1.9	1.3	1.4	1.25
					1.9	1.3	1.4	1.25
					1.9	1.3	1.4	1.25
					1.95	1.3	1.4	1.25
					2	1.3	1.4	1.25
					2	1.3	1.4	1.25
					2.05	1.3	1.4	1.25
					2.05	1.3	1.4	1.25
					2.1	1.3	1.4	1.25
					2.1	1.3	1.4	1.25
					2.1	1.3	1.42	1.25
					2.1	1.3	1.42	1.25
					2.1	1.3	1.42	1.25
					2.1	1.3	1.42	1.25
					2.15	1.3	1.42	1.25
					2.15	1.3	1.42	1.25
					2.15	1.3	1.42	1.25
					2.15	1.3	1.42	1.25
					2.2	1.3	1.42	1.25
					2.2	1.3	1.42	1.3
					2.25	1.3	1.42	1.3
					2.25	1.3	1.42	1.3
					2.25	1.3	1.44	1.3
					2.25	1.3	1.44	1.3
					2.3	1.3	1.44	1.3
					2.3	1.3	1.44	1.3
					2.35	1.3	1.44	1.3
					2.35	1.3	1.44	1.3
					2.4	1.3	1.44	1.3
					2.4	1.3	1.44	1.3
					2.4	1.3	1.44	1.3
					2.45	1.3	1.44	1.3
					2.5	1.3	1.44	1.3
					2.55	1.3	1.44	1.3
					2.6	1.3	1.44	1.3
					2.6	1.3	1.44	1.3
					2.6	1.3	1.44	1.3
					2.65	1.3	1.44	1.3
					2.65	1.3	1.44	1.3
					2.75	1.3	1.44	1.3
					2.9	1.3	1.44	1.3
					2.9	1.3	1.44	1.3
					3.1	1.3	1.44	1.3
					3.25	1.3	1.44	1.3
					3.55	1.3	1.44	1.3
					3.95	1.3	1.44	1.3
						1.3	1.44	1.3
						1.3	1.46	1.3
						1.3	1.46	1.3
						1.3	1.46	1.3
						1.3	1.46	1.3
						1.3	1.46	1.3
						1.3	1.46	1.3
						1.3	1.46	1.3
						1.3	1.46	1.3
					1.1	1.3	1.46	1.3
					1.15	1.3	1.46	1.3
					1.15	1.3	1.46	1.3
					1.15	1.35	1.46	1.3
					1.15	1.35	1.46	1.3
					1.15	1.35	1.46	1.3
					1.15	1.35	1.46	1.3
					1.2	1.35	1.46	1.3
					1.2	1.35	1.48	1.3
					1.2	1.35	1.48	1.3
					1.25	1.35	1.48	1.3
					1.25	1.35	1.48	1.3
					1.25	1.35	1.48	1.3
					1.25	1.35	1.48	1.3
					1.25	1.35	1.48	1.3
					1.25	1.35	1.48	1.3
					1.25	1.35	1.48	1.3
					1.25	1.35	1.48	1.3
					1.3	1.35	1.48	1.3
					1.3	1.35	1.48	1.3
					1.3	1.35	1.48	1.3
					1.3	1.35	1.48	1.3
					1.3	1.35	1.5	1.3
					1.3	1.35	1.5	1.3
					1.3	1.35	1.5	1.3
					1.35	1.35	1.5	1.3
					1.35	1.35	1.5	1.3
					1.35	1.35	1.5	1.3
					1.35	1.35	1.5	1.3
					1.35	1.35	1.5	1.35
					1.35	1.35	1.5	1.35
					1.35	1.35	1.5	1.35
					1.35	1.35	1.5	1.35
					1.35	1.35	1.5	1.35
					1.4	1.35	1.5	1.35
					1.4	1.35	1.52	1.35
					1.4	1.35	1.52	1.35
					1.4	1.35	1.52	1.35
					1.4	1.35	1.52	1.35
					1.4	1.35	1.52	1.35
					1.4	1.35	1.52	1.35
					1.4	1.35	1.52	1.35
					1.4	1.35	1.52	1.35
					1.4	1.35	1.52	1.35
					1.45	1.35	1.52	1.35
					1.45	1.35	1.52	1.35
					1.45	1.35	1.52	1.35
					1.45	1.35	1.52	1.35
					1.45	1.35	1.54	1.35
					1.45	1.35	1.54	1.35
					1.45	1.35	1.54	1.35
					1.45	1.35	1.54	1.35
					1.45	1.35	1.54	1.35
					1.45	1.35	1.54	1.35
					1.45	1.35	1.54	1.35
					1.45	1.35	1.54	1.35
					1.45	1.35	1.54	1.35
					1.45	1.4	1.54	1.35
					1.5	1.4	1.54	1.35
					1.5	1.4	1.54	1.35
					1.5	1.4	1.54	1.35
					1.5	1.4	1.54	1.35
					1.5	1.4	1.54	1.35
					1.5	1.4	1.54	1.35
					1.5	1.4	1.54	1.35
					1.5	1.4	1.54	1.35
					1.5	1.4	1.56	1.35
					1.5	1.4	1.56	1.35
					1.5	1.4	1.56	1.35
					1.5	1.4	1.56	1.35
					1.5	1.4	1.56	1.35
					1.55	1.4	1.56	1.35
					1.55	1.4	1.56	1.35
					1.55	1.4	1.56	1.35
					1.55	1.4	1.56	1.35
					1.55	1.4	1.56	1.35
					1.55	1.4	1.56	1.35
					1.55	1.4	1.56	1.35
					1.55	1.4	1.56	1.35
					1.55	1.4	1.56	1.35
					1.55	1.4	1.56	1.35
					1.55	1.4	1.56	1.35
					1.55	1.4	1.56	1.35
					1.55	1.4	1.56	1.35
					1.6	1.4	1.56	1.35
					1.6	1.4	1.56	1.35
					1.6	1.4	1.58	1.35
					1.6	1.4	1.58	1.35
					1.6	1.4	1.58	1.35
					1.6	1.4	1.58	1.35
					1.6	1.4	1.58	1.35
					1.6	1.4	1.58	1.35
					1.65	1.4	1.58	1.35
					1.65	1.4	1.58	1.35
					1.65	1.4	1.58	1.35
					1.65	1.4	1.58	1.35
					1.65	1.4	1.58	1.35
					1.65	1.4	1.6	1.35
					1.65	1.4	1.6	1.35
					1.65	1.4	1.6	1.35
					1.65	1.4	1.6	1.35
					1.65	1.4	1.6	1.4
					1.65	1.4	1.6	1.4
					1.65	1.4	1.6	1.4
					1.65	1.4	1.6	1.4
					1.65	1.4	1.6	1.4
					1.65	1.4	1.6	1.4
					1.65	1.4	1.6	1.4
					1.65	1.4	1.6	1.4
					1.65	1.4	1.6	1.4
					1.7	1.4	1.6	1.4
					1.7	1.4	1.62	1.4
					1.7	1.4	1.62	1.4
					1.7	1.4	1.62	1.4
					1.7	1.4	1.62	1.4
					1.7	1.4	1.62	1.4
					1.7	1.4	1.62	1.4
					1.7	1.4	1.62	1.4
					1.7	1.4	1.62	1.4
					1.7	1.4	1.62	1.4
					1.7	1.4	1.62	1.4
					1.7	1.4	1.62	1.4
					1.7	1.4	1.62	1.4
					1.7	1.4	1.62	1.4
					1.75	1.4	1.62	1.4
					1.75	1.4	1.62	1.4
					1.75	1.4	1.62	1.4
					1.75	1.4	1.62	1.4
					1.75	1.4	1.62	1.4
					1.75	1.4	1.62	1.4
					1.75	1.4	1.62	1.4
					1.75	1.4	1.62	1.4
					1.75	1.4	1.62	1.4
					1.75	1.45	1.64	1.4
					1.75	1.45	1.64	1.4
					1.75	1.45	1.64	1.4
					1.75	1.45	1.64	1.4
					1.75	1.45	1.64	1.4
					1.8	1.45	1.64	1.4
					1.8	1.45	1.64	1.4
					1.8	1.45	1.64	1.4
					1.8	1.45	1.64	1.4
					1.8	1.45	1.64	1.4
					1.8	1.45	1.64	1.4
					1.8	1.45	1.64	1.4
					1.8	1.45	1.64	1.4
					1.8	1.45	1.64	1.4
					1.8	1.45	1.64	1.4
					1.8	1.45	1.64	1.4
					1.85	1.45	1.64	1.4
					1.85	1.45	1.64	1.4
					1.85	1.45	1.64	1.4
					1.85	1.45	1.64	1.4
					1.85	1.45	1.64	1.4
					1.85	1.45	1.64	1.4
					1.85	1.45	1.66	1.4
					1.85	1.45	1.66	1.4
					1.85	1.45	1.66	1.4
					1.85	1.45	1.66	1.45
					1.85	1.45	1.66	1.45
					1.85	1.45	1.66	1.45
					1.9	1.45	1.66	1.45
					1.9	1.45	1.66	1.45
					1.9	1.45	1.66	1.45
					1.9	1.45	1.66	1.45
					1.9	1.45	1.66	1.45
					1.9	1.45	1.66	1.45
					1.9	1.45	1.66	1.45
					1.9	1.45	1.66	1.45
					1.9	1.45	1.66	1.45
					1.9	1.45	1.66	1.45
					1.9	1.45	1.66	1.45
					1.95	1.45	1.66	1.45
					1.95	1.45	1.68	1.45
					1.95	1.45	1.68	1.45
					1.95	1.45	1.68	1.45
					1.95	1.45	1.68	1.45
					1.95	1.45	1.68	1.45
					1.95	1.45	1.68	1.45
					1.95	1.45	1.68	1.45
					1.95	1.45	1.68	1.45
					1.95	1.45	1.68	1.45
					1.95	1.45	1.68	1.45
					1.95	1.45	1.68	1.45
					1.95	1.45	1.68	1.45
					1.95	1.45	1.68	1.45
					2	1.45	1.68	1.45
					2	1.45	1.7	1.45
					2	1.45	1.7	1.45
					2	1.45	1.7	1.45
					2	1.45	1.7	1.45
					2	1.45	1.7	1.45
					2	1.45	1.7	1.45
					2	1.45	1.7	1.45
					2	1.45	1.7	1.45
					2	1.45	1.7	1.45
					2.05	1.5	1.7	1.45
					2.05	1.5	1.7	1.45
					2.05	1.5	1.7	1.45
					2.05	1.5	1.7	1.45
					2.05	1.5	1.7	1.45
					2.05	1.5	1.7	1.45
					2.05	1.5	1.7	1.45
					2.05	1.5	1.7	1.45
					2.05	1.5	1.7	1.45
					2.05	1.5	1.7	1.45
					2.05	1.5	1.7	1.45
					2.05	1.5	1.7	1.45
					2.05	1.5	1.7	1.45
					2.05	1.5	1.7	1.45
					2.05	1.5	1.7	1.45
					2.05	1.5	1.7	1.45
					2.05	1.5	1.72	1.45
					2.1	1.5	1.72	1.45
					2.1	1.5	1.72	1.45
					2.1	1.5	1.72	1.45
					2.1	1.5	1.72	1.45
					2.1	1.5	1.72	1.45
					2.1	1.5	1.72	1.45
					2.1	1.5	1.72	1.45
					2.1	1.5	1.72	1.45
					2.1	1.5	1.72	1.45
					2.1	1.5	1.72	1.45
					2.1	1.5	1.72	1.45
					2.1	1.5	1.72	1.45
					2.1	1.5	1.72	1.45
					2.1	1.5	1.72	1.45
					2.15	1.5	1.72	1.45
					2.15	1.5	1.74	1.45
					2.15	1.5	1.74	1.45
					2.15	1.5	1.74	1.45
					2.15	1.5	1.74	1.45
					2.15	1.5	1.74	1.45
					2.15	1.5	1.74	1.45
					2.15	1.5	1.74	1.45
					2.15	1.5	1.74	1.5
					2.15	1.5	1.74	1.5
					2.15	1.5	1.74	1.5
					2.2	1.5	1.74	1.5
					2.2	1.5	1.74	1.5
					2.2	1.5	1.74	1.5
					2.2	1.5	1.74	1.5
					2.2	1.5	1.74	1.5
					2.2	1.5	1.74	1.5
					2.2	1.5	1.74	1.5
					2.2	1.5	1.74	1.5
					2.25	1.5	1.74	1.5
					2.25	1.5	1.74	1.5
					2.25	1.5	1.74	1.5
					2.25	1.5	1.74	1.5
					2.25	1.5	1.74	1.5
					2.25	1.5	1.74	1.5
					2.25	1.5	1.74	1.5
					2.25	1.5	1.76	1.5
					2.25	1.5	1.76	1.5
					2.25	1.5	1.76	1.5
					2.25	1.5	1.76	1.5
					2.25	1.5	1.76	1.5
					2.25	1.5	1.76	1.5
					2.3	1.5	1.76	1.5
					2.3	1.5	1.76	1.5
					2.3	1.5	1.76	1.5
					2.3	1.5	1.76	1.5
					2.3	1.5	1.76	1.5
					2.3	1.5	1.76	1.5
					2.3	1.5	1.76	1.5
					2.3	1.5	1.76	1.5
					2.3	1.55	1.76	1.5
					2.3	1.55	1.76	1.5
					2.3	1.55	1.76	1.5
					2.3	1.55	1.76	1.5
					2.3	1.55	1.76	1.5
					2.3	1.55	1.76	1.5
					2.35	1.55	1.76	1.5
					2.35	1.55	1.76	1.5
					2.35	1.55	1.76	1.5
					2.35	1.55	1.78	1.5
					2.35	1.55	1.78	1.5
					2.35	1.55	1.78	1.5
					2.35	1.55	1.78	1.5
					2.35	1.55	1.78	1.5
					2.4	1.55	1.78	1.5
					2.4	1.55	1.78	1.5
					2.4	1.55	1.78	1.5
					2.4	1.55	1.78	1.5
					2.4	1.55	1.78	1.5
					2.4	1.55	1.78	1.5
					2.45	1.55	1.78	1.5
					2.45	1.55	1.78	1.5
					2.45	1.55	1.78	1.5
					2.45	1.55	1.78	1.5
					2.45	1.55	1.78	1.5
					2.45	1.55	1.78	1.5
					2.5	1.55	1.78	1.5
					2.5	1.55	1.78	1.5
					2.5	1.55	1.78	1.5
					2.5	1.55	1.78	1.5
					2.5	1.55	1.78	1.5
					2.5	1.55	1.78	1.5
					2.5	1.55	1.78	1.5
					2.5	1.55	1.78	1.5
					2.5	1.55	1.78	1.5
					2.5	1.55	1.78	1.5
					2.5	1.55	1.78	1.5
					2.5	1.55	1.78	1.5
					2.5	1.55	1.78	1.5
					2.55	1.55	1.8	1.5
					2.55	1.55	1.8	1.5
					2.55	1.55	1.8	1.5
					2.55	1.55	1.8	1.5
					2.55	1.55	1.8	1.5
					2.55	1.55	1.8	1.5
					2.55	1.55	1.8	1.5
					2.6	1.55	1.8	1.5
					2.6	1.55	1.8	1.5
					2.6	1.55	1.8	1.5
					2.6	1.55	1.8	1.5
					2.6	1.55	1.8	1.5
					2.6	1.55	1.8	1.5
					2.6	1.55	1.8	1.5
					2.6	1.55	1.8	1.5
					2.65	1.55	1.8	1.5
					2.65	1.55	1.8	1.5
					2.65	1.55	1.8	1.5
					2.7	1.55	1.8	1.5
					2.7	1.55	1.8	1.5
					2.7	1.55	1.8	1.5
					2.7	1.55	1.8	1.5
					2.75	1.55	1.8	1.5
					2.75	1.55	1.8	1.5
					2.75	1.55	1.8	1.5
					2.75	1.55	1.8	1.5
					2.75	1.55	1.8	1.5
					2.8	1.55	1.8	1.5
					2.8	1.55	1.8	1.5
					2.8	1.55	1.8	1.5
					2.8	1.55	1.8	1.5
					2.8	1.55	1.8	1.5
					2.8	1.55	1.8	1.5
					2.85	1.55	1.8	1.5
					2.85	1.55	1.82	1.5
					2.85	1.55	1.82	1.5
					2.85	1.55	1.82	1.5
					2.85	1.55	1.82	1.5
					2.85	1.55	1.82	1.5
					2.9	1.55	1.82	1.5
					2.9	1.55	1.82	1.5
					2.9	1.55	1.82	1.5
					2.9	1.55	1.82	1.5
					2.9	1.55	1.82	1.5
					2.9	1.55	1.82	1.5
					2.95	1.55	1.82	1.55
					2.95	1.55	1.82	1.55
					2.95	1.55	1.82	1.55
					2.95	1.55	1.82	1.55
					3	1.55	1.82	1.55
					3	1.55	1.82	1.55
					3	1.55	1.82	1.55
					3	1.55	1.82	1.55
					3	1.55	1.82	1.55
					3.05	1.55	1.82	1.55
					3.05	1.55	1.82	1.55
					3.05	1.55	1.82	1.55
					3.1	1.6	1.82	1.55
					3.1	1.6	1.82	1.55
					3.1	1.6	1.82	1.55
					3.1	1.6	1.82	1.55
					3.1	1.6	1.82	1.55
					3.1	1.6	1.84	1.55
					3.1	1.6	1.84	1.55
					3.1	1.6	1.84	1.55
					3.15	1.6	1.84	1.55
					3.15	1.6	1.84	1.55
					3.15	1.6	1.84	1.55
					3.2	1.6	1.84	1.55
					3.2	1.6	1.84	1.55
					3.2	1.6	1.84	1.55
					3.2	1.6	1.84	1.55
					3.25	1.6	1.84	1.55
					3.25	1.6	1.84	1.55
					3.3	1.6	1.84	1.55
					3.35	1.6	1.84	1.55
					3.35	1.6	1.84	1.55
					3.35	1.6	1.84	1.55
					3.4	1.6	1.84	1.55
					3.45	1.6	1.84	1.55
					3.45	1.6	1.84	1.55
					3.5	1.6	1.84	1.55
					3.5	1.6	1.84	1.55
					3.5	1.6	1.86	1.55
					3.55	1.6	1.86	1.55
					3.55	1.6	1.86	1.55
					3.6	1.6	1.86	1.55
					3.65	1.6	1.86	1.55
					3.7	1.6	1.86	1.55
					3.75	1.6	1.86	1.55
					3.75	1.6	1.86	1.55
					3.75	1.6	1.86	1.55
					3.75	1.6	1.86	1.55
					3.8	1.6	1.86	1.55
					3.8	1.6	1.86	1.55
					3.85	1.6	1.86	1.55
					3.85	1.6	1.86	1.55
					4.05	1.6	1.86	1.55
					4.1	1.6	1.86	1.55
					4.15	1.6	1.86	1.55
						1.6	1.86	1.55
						1.6	1.86	1.55
						1.6	1.86	1.55
						1.6	1.86	1.55
						1.6	1.86	1.55
						1.6	1.86	1.55
						1.6	1.86	1.55
						1.6	1.86	1.55
						1.6	1.86	1.55
					0.05	1.6	1.86	1.55
					0.65	1.6	1.86	1.55
					0.7	1.6	1.86	1.55
					0.75	1.6	1.86	1.55
					0.75	1.6	1.86	1.55
					0.8	1.6	1.86	1.55
					0.8	1.6	1.86	1.55
					0.8	1.6	1.86	1.55
					0.8	1.6	1.86	1.55
					0.85	1.6	1.88	1.55
					0.85	1.6	1.88	1.55
					0.9	1.65	1.88	1.55
					0.9	1.65	1.88	1.55
					0.9	1.65	1.88	1.55
					0.9	1.65	1.88	1.55
					0.9	1.65	1.88	1.55
					0.9	1.65	1.88	1.55
					0.9	1.65	1.88	1.55
					0.95	1.65	1.88	1.55
					0.95	1.65	1.88	1.55
					0.95	1.65	1.88	1.55
					0.95	1.65	1.88	1.55
					1	1.65	1.88	1.55
					1	1.65	1.88	1.55
					1	1.65	1.88	1.55
					1	1.65	1.88	1.55
					1.05	1.65	1.88	1.55
					1.05	1.65	1.88	1.55
					1.05	1.65	1.88	1.55
					1.05	1.65	1.88	1.55
					1.05	1.65	1.88	1.55
					1.1	1.65	1.88	1.55
					1.1	1.65	1.88	1.55
					1.1	1.65	1.88	1.55
					1.1	1.65	1.88	1.55
					1.1	1.65	1.88	1.55
					1.1	1.65	1.88	1.55
					1.1	1.65	1.88	1.55
					1.1	1.65	1.88	1.55
					1.1	1.65	1.88	1.55
					1.1	1.65	1.88	1.55
					1.1	1.65	1.88	1.55
					1.1	1.65	1.88	1.55
					1.1	1.65	1.9	1.55
					1.1	1.65	1.9	1.55
					1.1	1.65	1.9	1.55
					1.1	1.65	1.9	1.55
					1.1	1.65	1.9	1.55
					1.1	1.65	1.9	1.6
					1.1	1.65	1.9	1.6
					1.15	1.65	1.9	1.6
					1.15	1.65	1.9	1.6
					1.15	1.65	1.9	1.6
					1.15	1.65	1.9	1.6
					1.15	1.65	1.9	1.6
					1.15	1.65	1.9	1.6
					1.15	1.65	1.9	1.6
					1.15	1.65	1.9	1.6
					1.15	1.65	1.9	1.6
					1.15	1.65	1.9	1.6
					1.15	1.65	1.9	1.6
					1.15	1.65	1.9	1.6
					1.15	1.65	1.9	1.6
					1.15	1.65	1.9	1.6
					1.15	1.65	1.9	1.6
					1.15	1.65	1.9	1.6
					1.15	1.65	1.9	1.6
					1.15	1.65	1.9	1.6
					1.15	1.65	1.9	1.6
					1.15	1.65	1.9	1.6
					1.15	1.65	1.9	1.6
					1.15	1.65	1.9	1.6
					1.2	1.65	1.9	1.6
					1.2	1.7	1.9	1.6
					1.2	1.7	1.9	1.6
					1.2	1.7	1.9	1.6
					1.2	1.7	1.9	1.6
					1.2	1.7	1.9	1.6
					1.2	1.7	1.92	1.6
					1.2	1.7	1.92	1.6
					1.2	1.7	1.92	1.6
					1.2	1.7	1.92	1.6
					1.2	1.7	1.92	1.6
					1.2	1.7	1.92	1.6
					1.2	1.7	1.92	1.6
					1.2	1.7	1.92	1.6
					1.2	1.7	1.92	1.6
					1.2	1.7	1.92	1.6
					1.2	1.7	1.92	1.6
					1.2	1.7	1.92	1.6
					1.2	1.7	1.92	1.6
					1.2	1.7	1.92	1.6
					1.2	1.7	1.92	1.6
					1.2	1.7	1.92	1.6
					1.2	1.7	1.92	1.6
					1.2	1.7	1.92	1.6
					1.2	1.7	1.92	1.6
					1.2	1.7	1.92	1.6
					1.2	1.7	1.92	1.6
					1.2	1.7	1.92	1.6
					1.2	1.7	1.92	1.6
					1.2	1.7	1.92	1.6
					1.2	1.7	1.92	1.6
					1.25	1.7	1.92	1.6
					1.25	1.7	1.92	1.6
					1.25	1.7	1.92	1.6
					1.25	1.7	1.92	1.6
					1.25	1.7	1.92	1.6
					1.25	1.7	1.92	1.6
					1.25	1.7	1.92	1.6
					1.25	1.7	1.92	1.6
					1.25	1.7	1.92	1.6
					1.25	1.7	1.92	1.6
					1.25	1.7	1.92	1.6
					1.25	1.7	1.94	1.6
					1.25	1.7	1.94	1.6
					1.25	1.7	1.94	1.6
					1.25	1.7	1.94	1.6
					1.25	1.7	1.94	1.6
					1.25	1.7	1.94	1.6
					1.25	1.7	1.94	1.6
					1.25	1.7	1.94	1.6
					1.25	1.7	1.94	1.6
					1.25	1.7	1.94	1.6
					1.25	1.7	1.94	1.6
					1.25	1.7	1.94	1.6
					1.25	1.7	1.94	1.6
					1.25	1.7	1.94	1.6
					1.25	1.7	1.94	1.6
					1.25	1.7	1.94	1.6
					1.25	1.7	1.94	1.6
					1.25	1.7	1.94	1.6
					1.25	1.7	1.94	1.6
					1.25	1.7	1.94	1.6
					1.25	1.7	1.94	1.6
					1.25	1.7	1.94	1.6
					1.25	1.7	1.94	1.6
					1.3	1.7	1.94	1.6
					1.3	1.75	1.94	1.6
					1.3	1.75	1.94	1.6
					1.3	1.75	1.94	1.6
					1.3	1.75	1.94	1.6
					1.3	1.75	1.94	1.6
					1.3	1.75	1.94	1.6
					1.3	1.75	1.94	1.6
					1.3	1.75	1.94	1.6
					1.3	1.75	1.94	1.6
					1.3	1.75	1.94	1.6
					1.3	1.75	1.94	1.6
					1.3	1.75	1.94	1.6
					1.3	1.75	1.96	1.6
					1.3	1.75	1.96	1.6
					1.3	1.75	1.96	1.6
					1.3	1.75	1.96	1.6
					1.3	1.75	1.96	1.6
					1.3	1.75	1.96	1.6
					1.3	1.75	1.96	1.6
					1.3	1.75	1.96	1.6
					1.35	1.75	1.96	1.6
					1.35	1.75	1.96	1.6
					1.35	1.75	1.96	1.6
					1.35	1.75	1.96	1.6
					1.35	1.75	1.96	1.6
					1.35	1.75	1.96	1.6
					1.35	1.75	1.96	1.6
					1.35	1.75	1.96	1.6
					1.35	1.75	1.96	1.6
					1.35	1.75	1.96	1.6
					1.35	1.75	1.96	1.65
					1.35	1.75	1.96	1.65
					1.35	1.75	1.96	1.65
					1.35	1.75	1.96	1.65
					1.35	1.75	1.96	1.65
					1.35	1.75	1.96	1.65
					1.35	1.75	1.96	1.65
					1.35	1.75	1.96	1.65
					1.35	1.75	1.96	1.65
					1.35	1.75	1.96	1.65
					1.35	1.75	1.96	1.65
					1.35	1.75	1.96	1.65
					1.35	1.75	1.98	1.65
					1.35	1.75	1.98	1.65
					1.35	1.75	1.98	1.65
					1.35	1.75	1.98	1.65
					1.35	1.75	1.98	1.65
					1.35	1.75	1.98	1.65
					1.4	1.75	1.98	1.65
					1.4	1.75	1.98	1.65
					1.4	1.75	1.98	1.65
					1.4	1.75	1.98	1.65
					1.4	1.75	1.98	1.65
					1.4	1.75	1.98	1.65
					1.4	1.75	1.98	1.65
					1.4	1.75	1.98	1.65
					1.4	1.75	1.98	1.65
					1.4	1.75	1.98	1.65
					1.4	1.75	1.98	1.65
					1.4	1.75	1.98	1.65
					1.4	1.75	1.98	1.65
					1.4	1.75	1.98	1.65
					1.4	1.75	1.98	1.65
					1.4	1.75	1.98	1.65
					1.4	1.75	1.98	1.65
					1.4	1.75	1.98	1.65
					1.4	1.75	1.98	1.65
					1.4	1.75	1.98	1.65
					1.4	1.75	1.98	1.65
					1.45	1.75	1.98	1.65
					1.45	1.75	1.98	1.65
					1.45	1.75	1.98	1.65
					1.45	1.8	1.98	1.65
					1.45	1.8	1.98	1.65
					1.45	1.8	1.98	1.65
					1.45	1.8	1.98	1.65
					1.45	1.8	1.98	1.65
					1.45	1.8	1.98	1.65
					1.45	1.8	1.98	1.65
					1.45	1.8	1.98	1.65
					1.45	1.8	2	1.65
					1.45	1.8	2	1.65
					1.45	1.8	2	1.65
					1.45	1.8	2	1.65
					1.45	1.8	2	1.65
					1.45	1.8	2	1.65
					1.45	1.8	2	1.65
					1.45	1.8	2	1.65
					1.45	1.8	2	1.65
					1.45	1.8	2	1.65
					1.45	1.8	2	1.65
					1.5	1.8	2	1.65
					1.5	1.8	2	1.65
					1.5	1.8	2	1.65
					1.5	1.8	2	1.65
					1.5	1.8	2	1.65
					1.5	1.8	2	1.65
					1.5	1.8	2	1.65
					1.5	1.8	2	1.65
					1.5	1.8	2	1.65
					1.5	1.8	2	1.65
					1.5	1.8	2	1.65
					1.5	1.8	2	1.65
					1.5	1.8	2	1.65
					1.5	1.8	2	1.65
					1.5	1.8	2	1.65
					1.5	1.8	2	1.65
					1.5	1.8	2	1.65
					1.5	1.8	2	1.65
					1.5	1.8	2	1.65
					1.5	1.8	2	1.65
					1.5	1.8	2	1.65
					1.5	1.85	2	1.65
					1.5	1.85	2	1.65
					1.5	1.85	2	1.65
					1.5	1.85	2.02	1.65
					1.55	1.85	2.02	1.65
					1.55	1.85	2.02	1.65
					1.55	1.85	2.02	1.65
					1.55	1.85	2.02	1.65
					1.55	1.85	2.02	1.65
					1.55	1.85	2.02	1.65
					1.55	1.85	2.02	1.65
					1.55	1.85	2.02	1.65
					1.55	1.85	2.02	1.65
					1.55	1.85	2.02	1.65
					1.55	1.85	2.02	1.65
					1.55	1.85	2.02	1.65
					1.55	1.85	2.02	1.65
					1.55	1.85	2.02	1.65
					1.55	1.85	2.02	1.65
					1.55	1.85	2.02	1.65
					1.55	1.85	2.02	1.65
					1.55	1.85	2.02	1.65
					1.55	1.85	2.02	1.65
					1.6	1.85	2.02	1.65
					1.6	1.85	2.02	1.65
					1.6	1.85	2.02	1.65
					1.6	1.85	2.02	1.65
					1.6	1.85	2.02	1.65
					1.6	1.85	2.02	1.65
					1.6	1.85	2.02	1.65
					1.6	1.85	2.02	1.65
					1.6	1.85	2.02	1.65
					1.6	1.85	2.02	1.65
					1.6	1.85	2.02	1.65
					1.6	1.85	2.02	1.65
					1.6	1.85	2.04	1.65
					1.6	1.85	2.04	1.65
					1.6	1.85	2.04	1.65
					1.6	1.85	2.04	1.65
					1.6	1.85	2.04	1.65
					1.6	1.85	2.04	1.65
					1.6	1.85	2.04	1.65
					1.6	1.85	2.04	1.65
					1.65	1.85	2.04	1.65
					1.65	1.85	2.04	1.65
					1.65	1.85	2.04	1.65
					1.65	1.85	2.04	1.65
					1.65	1.85	2.04	1.65
					1.65	1.85	2.04	1.65
					1.65	1.85	2.04	1.65
					1.65	1.85	2.04	1.65
					1.65	1.85	2.04	1.65
					1.65	1.85	2.04	1.65
					1.65	1.85	2.04	1.7
					1.65	1.85	2.04	1.7
					1.65	1.85	2.04	1.7
					1.65	1.85	2.04	1.7
					1.65	1.85	2.04	1.7
					1.65	1.85	2.04	1.7
					1.7	1.85	2.04	1.7
					1.7	1.85	2.04	1.7
					1.7	1.85	2.04	1.7
					1.7	1.85	2.04	1.7
					1.7	1.85	2.04	1.7
					1.7	1.85	2.04	1.7
					1.7	1.85	2.04	1.7
					1.7	1.85	2.04	1.7
					1.7	1.85	2.04	1.7
					1.7	1.85	2.04	1.7
					1.7	1.85	2.04	1.7
					1.7	1.85	2.06	1.7
					1.7	1.85	2.06	1.7
					1.7	1.85	2.06	1.7
					1.7	1.85	2.06	1.7
					1.7	1.85	2.06	1.7
					1.7	1.85	2.06	1.7
					1.7	1.9	2.06	1.7
					1.7	1.9	2.06	1.7
					1.7	1.9	2.06	1.7
					1.7	1.9	2.06	1.7
					1.7	1.9	2.06	1.7
					1.75	1.9	2.06	1.7
					1.75	1.9	2.06	1.7
					1.75	1.9	2.06	1.7
					1.75	1.9	2.06	1.7
					1.75	1.9	2.06	1.7
					1.75	1.9	2.06	1.7
					1.75	1.9	2.06	1.7
					1.75	1.9	2.06	1.7
					1.75	1.9	2.06	1.7
					1.75	1.9	2.06	1.7
					1.75	1.9	2.06	1.7
					1.75	1.9	2.06	1.7
					1.75	1.9	2.06	1.7
					1.75	1.9	2.06	1.7
					1.75	1.9	2.06	1.7
					1.75	1.9	2.06	1.7
					1.75	1.9	2.06	1.7
					1.75	1.9	2.06	1.7
					1.75	1.9	2.06	1.7
					1.75	1.9	2.08	1.7
					1.75	1.9	2.08	1.7
					1.75	1.9	2.08	1.7
					1.75	1.9	2.08	1.7
					1.75	1.9	2.08	1.7
					1.75	1.9	2.08	1.7
					1.75	1.9	2.08	1.7
					1.8	1.9	2.08	1.7
					1.8	1.9	2.08	1.7
					1.8	1.9	2.08	1.7
					1.8	1.9	2.08	1.7
					1.8	1.9	2.08	1.7
					1.8	1.9	2.08	1.7
					1.8	1.9	2.08	1.7
					1.8	1.9	2.08	1.7
					1.8	1.9	2.08	1.7
					1.8	1.9	2.08	1.7
					1.8	1.9	2.08	1.7
					1.8	1.9	2.08	1.7
					1.8	1.9	2.08	1.7
					1.8	1.9	2.08	1.7
					1.8	1.9	2.08	1.7
					1.8	1.9	2.08	1.7
					1.8	1.9	2.08	1.7
					1.85	1.9	2.08	1.7
					1.85	1.9	2.08	1.7
					1.85	1.9	2.08	1.7
					1.85	1.9	2.08	1.7
					1.85	1.9	2.08	1.7
					1.85	1.9	2.08	1.7
					1.85	1.9	2.08	1.7
					1.85	1.9	2.08	1.7
					1.85	1.9	2.08	1.7
					1.85	1.9	2.1	1.7
					1.85	1.9	2.1	1.7
					1.85	1.9	2.1	1.7
					1.85	1.9	2.1	1.7
					1.85	1.9	2.1	1.7
					1.85	1.9	2.1	1.7
					1.85	1.9	2.1	1.7
					1.85	1.9	2.1	1.7
					1.85	1.9	2.1	1.7
					1.9	1.9	2.1	1.7
					1.9	1.95	2.1	1.7
					1.9	1.95	2.1	1.7
					1.9	1.95	2.1	1.7
					1.9	1.95	2.1	1.7
					1.9	1.95	2.1	1.7
					1.9	1.95	2.1	1.7
					1.9	1.95	2.1	1.7
					1.9	1.95	2.1	1.7
					1.9	1.95	2.1	1.7
					1.9	1.95	2.1	1.7
					1.9	1.95	2.1	1.7
					1.9	1.95	2.1	1.7
					1.9	1.95	2.1	1.7
					1.9	1.95	2.1	1.7
					1.9	1.95	2.1	1.7
					1.9	1.95	2.1	1.7
					1.9	1.95	2.1	1.7
					1.9	1.95	2.1	1.7
					1.9	1.95	2.1	1.7
					1.9	1.95	2.1	1.7
					1.9	1.95	2.1	1.7
					1.9	1.95	2.1	1.7
					1.95	1.95	2.12	1.7
					1.95	1.95	2.12	1.7
					1.95	1.95	2.12	1.7
					1.95	1.95	2.12	1.7
					1.95	1.95	2.12	1.7
					1.95	1.95	2.12	1.7
					1.95	1.95	2.12	1.7
					1.95	1.95	2.12	1.7
					1.95	1.95	2.12	1.7
					1.95	1.95	2.12	1.7
					1.95	1.95	2.12	1.7
					1.95	1.95	2.12	1.75
					2	1.95	2.12	1.75
					2	1.95	2.12	1.75
					2	1.95	2.12	1.75
					2	1.95	2.12	1.75
					2	1.95	2.12	1.75
					2	1.95	2.12	1.75
					2	1.95	2.12	1.75
					2	1.95	2.12	1.75
					2	1.95	2.12	1.75
					2	1.95	2.12	1.75
					2	1.95	2.12	1.75
					2	1.95	2.12	1.75
					2	1.95	2.12	1.75
					2	1.95	2.12	1.75
					2.05	1.95	2.12	1.75
					2.05	1.95	2.12	1.75
					2.05	1.95	2.12	1.75
					2.05	1.95	2.12	1.75
					2.05	1.95	2.12	1.75
					2.05	1.95	2.12	1.75
					2.05	1.95	2.12	1.75
					2.05	1.95	2.12	1.75
					2.05	2	2.12	1.75
					2.05	2	2.12	1.75
					2.1	2	2.12	1.75
					2.1	2	2.12	1.75
					2.1	2	2.14	1.75
					2.1	2	2.14	1.75
					2.1	2	2.14	1.75
					2.1	2	2.14	1.75
					2.1	2	2.14	1.75
					2.1	2	2.14	1.75
					2.1	2	2.14	1.75
					2.15	2	2.14	1.75
					2.15	2	2.14	1.75
					2.15	2	2.14	1.75
					2.15	2	2.14	1.75
					2.15	2	2.14	1.75
					2.15	2	2.14	1.75
					2.15	2	2.14	1.75
					2.15	2	2.14	1.75
					2.15	2	2.14	1.75
					2.15	2	2.14	1.75
					2.2	2	2.14	1.75
					2.2	2	2.14	1.75
					2.2	2	2.14	1.75
					2.2	2	2.14	1.75
					2.2	2	2.14	1.75
					2.2	2	2.14	1.75
					2.25	2	2.14	1.75
					2.25	2	2.14	1.75
					2.25	2	2.14	1.75
					2.3	2	2.14	1.75
					2.3	2	2.14	1.75
					2.3	2	2.14	1.75
					2.3	2	2.14	1.75
					2.3	2	2.14	1.75
					2.3	2	2.16	1.75
					2.3	2	2.16	1.75
					2.3	2	2.16	1.75
					2.3	2	2.16	1.75
					2.3	2	2.16	1.75
					2.35	2	2.16	1.75
					2.35	2	2.16	1.75
					2.35	2	2.16	1.75
					2.35	2	2.16	1.75
					2.35	2	2.16	1.75
					2.35	2	2.16	1.75
					2.35	2	2.16	1.75
					2.35	2	2.16	1.75
					2.35	2	2.16	1.75
					2.4	2	2.16	1.75
					2.4	2	2.16	1.75
					2.4	2	2.16	1.75
					2.4	2	2.16	1.75
					2.4	2	2.16	1.75
					2.4	2	2.16	1.75
					2.4	2	2.16	1.75
					2.45	2	2.16	1.75
					2.45	2	2.16	1.75
					2.45	2	2.16	1.75
					2.45	2	2.16	1.75
					2.45	2	2.16	1.75
					2.45	2	2.16	1.75
					2.45	2	2.16	1.75
					2.45	2.05	2.16	1.75
					2.45	2.05	2.16	1.75
					2.45	2.05	2.16	1.75
					2.45	2.05	2.16	1.75
					2.5	2.05	2.16	1.75
					2.5	2.05	2.16	1.75
					2.55	2.05	2.16	1.75
					2.55	2.05	2.16	1.75
					2.55	2.05	2.16	1.75
					2.55	2.05	2.16	1.75
					2.6	2.05	2.16	1.75
					2.6	2.05	2.18	1.75
					2.65	2.05	2.18	1.75
					2.65	2.05	2.18	1.75
					2.65	2.05	2.18	1.75
					2.65	2.05	2.18	1.75
					2.7	2.05	2.18	1.75
					2.7	2.05	2.18	1.75
					2.7	2.05	2.18	1.75
					2.7	2.05	2.18	1.75
					2.7	2.05	2.18	1.75
					2.75	2.05	2.18	1.75
					2.75	2.05	2.18	1.75
					2.75	2.05	2.18	1.75
					2.75	2.05	2.18	1.75
					2.75	2.05	2.18	1.75
					2.75	2.05	2.18	1.75
					2.75	2.05	2.18	1.75
					2.75	2.05	2.18	1.75
					2.75	2.05	2.18	1.75
					2.75	2.05	2.18	1.75
					2.8	2.05	2.18	1.75
					2.8	2.05	2.18	1.75
					2.8	2.1	2.18	1.75
					2.8	2.1	2.18	1.75
					2.8	2.1	2.18	1.75
					2.85	2.1	2.18	1.75
					2.85	2.1	2.18	1.75
					2.9	2.1	2.18	1.75
					2.9	2.1	2.18	1.75
					3	2.1	2.18	1.75
					3.05	2.1	2.18	1.75
					3.05	2.1	2.18	1.75
					3.1	2.1	2.18	1.75
					3.1	2.1	2.18	1.75
					3.1	2.1	2.18	1.75
					3.1	2.1	2.18	1.75
					3.2	2.1	2.18	1.75
					3.2	2.1	2.18	1.75
					3.2	2.1	2.18	1.75
					3.2	2.1	2.18	1.75
					3.2	2.1	2.18	1.75
					3.2	2.1	2.18	1.75
					3.3	2.1	2.18	1.75
					3.3	2.1	2.18	1.75
					3.3	2.1	2.18	1.75
					3.3	2.1	2.18	1.75
					3.35	2.1	2.2	1.75
					3.35	2.1	2.2	1.75
					3.4	2.1	2.2	1.75
					3.4	2.1	2.2	1.75
					3.4	2.1	2.2	1.75
					3.45	2.1	2.2	1.75
					3.45	2.1	2.2	1.75
					3.5	2.1	2.2	1.75
					3.5	2.1	2.2	1.75
					3.5	2.1	2.2	1.75
					3.75	2.1	2.2	1.75
					3.8	2.1	2.2	1.75
					3.8	2.1	2.2	1.75
					3.8	2.1	2.2	1.8
					3.85	2.1	2.2	1.8
					3.85	2.1	2.2	1.8
					4	2.15	2.2	1.8
					4.15	2.15	2.2	1.8
					4.2	2.15	2.2	1.8
						2.15	2.2	1.8
						2.15	2.2	1.8
						2.15	2.22	1.8
						2.15	2.22	1.8
						2.15	2.22	1.8
						2.15	2.22	1.8
						2.15	2.22	1.8
						2.15	2.22	1.8
						2.15	2.22	1.8
					0.1	2.15	2.22	1.8
					0.65	2.15	2.22	1.8
					0.65	2.15	2.22	1.8
					0.95	2.15	2.22	1.8
					1	2.15	2.22	1.8
					1.1	2.15	2.22	1.8
					1.15	2.15	2.22	1.8
					1.2	2.15	2.22	1.8
					1.2	2.15	2.22	1.8
					1.3	2.15	2.22	1.8
					1.35	2.15	2.22	1.8
					1.4	2.15	2.22	1.8
					1.4	2.15	2.22	1.8
					1.4	2.15	2.22	1.8
					1.5	2.15	2.22	1.8
					1.5	2.15	2.22	1.8
					1.5	2.2	2.22	1.8
					1.5	2.2	2.22	1.8
					1.5	2.2	2.22	1.8
					1.5	2.2	2.24	1.8
					1.55	2.2	2.24	1.8
					1.55	2.2	2.24	1.8
					1.55	2.2	2.24	1.8
					1.55	2.2	2.24	1.8
					1.6	2.2	2.24	1.8
					1.6	2.2	2.24	1.8
					1.6	2.2	2.24	1.8
					1.6	2.2	2.24	1.8
					1.65	2.2	2.24	1.8
					1.65	2.2	2.24	1.8
					1.65	2.2	2.24	1.8
					1.65	2.2	2.24	1.8
					1.65	2.2	2.24	1.8
					1.65	2.2	2.24	1.8
					1.7	2.2	2.24	1.8
					1.7	2.2	2.24	1.8
					1.7	2.2	2.24	1.8
					1.7	2.2	2.24	1.8
					1.7	2.2	2.24	1.8
					1.75	2.2	2.24	1.8
					1.75	2.2	2.24	1.8
					1.75	2.2	2.24	1.8
					1.75	2.2	2.24	1.8
					1.75	2.2	2.24	1.8
					1.8	2.2	2.24	1.8
					1.8	2.2	2.24	1.8
					1.8	2.25	2.24	1.8
					1.8	2.25	2.24	1.8
					1.85	2.25	2.24	1.8
					1.85	2.25	2.24	1.8
					1.85	2.25	2.26	1.8
					1.9	2.25	2.26	1.8
					1.9	2.25	2.26	1.8
					1.9	2.25	2.26	1.8
					1.9	2.25	2.26	1.8
					1.9	2.25	2.26	1.8
					1.9	2.25	2.26	1.8
					1.9	2.25	2.26	1.8
					1.95	2.25	2.26	1.8
					1.95	2.25	2.26	1.8
					1.95	2.25	2.26	1.8
					2	2.25	2.26	1.8
					2	2.25	2.26	1.8
					2	2.25	2.26	1.8
					2	2.25	2.26	1.8
					2	2.25	2.26	1.8
					2	2.25	2.26	1.8
					2	2.25	2.26	1.8
					2	2.25	2.26	1.8
					2.05	2.25	2.26	1.8
					2.05	2.25	2.26	1.8
					2.05	2.25	2.26	1.8
					2.05	2.25	2.26	1.8
					2.05	2.25	2.26	1.8
					2.05	2.25	2.26	1.8
					2.05	2.25	2.26	1.8
					2.1	2.25	2.26	1.8
					2.1	2.25	2.26	1.8
					2.1	2.25	2.26	1.8
					2.1	2.25	2.26	1.8
					2.1	2.3	2.26	1.8
					2.1	2.3	2.26	1.8
					2.1	2.3	2.26	1.8
					2.15	2.3	2.28	1.8
					2.15	2.3	2.28	1.8
					2.15	2.3	2.28	1.8
					2.15	2.3	2.28	1.8
					2.15	2.3	2.28	1.8
					2.15	2.3	2.28	1.8
					2.15	2.3	2.28	1.8
					2.15	2.3	2.28	1.8
					2.15	2.3	2.28	1.8
					2.2	2.3	2.28	1.8
					2.2	2.3	2.28	1.8
					2.2	2.3	2.28	1.8
					2.2	2.3	2.28	1.8
					2.2	2.3	2.28	1.8
					2.2	2.3	2.28	1.8
					2.2	2.3	2.28	1.8
					2.2	2.3	2.28	1.8
					2.2	2.3	2.28	1.8
					2.2	2.3	2.28	1.8
					2.2	2.3	2.28	1.8
					2.2	2.3	2.28	1.8
					2.2	2.3	2.28	1.8
					2.25	2.3	2.28	1.8
					2.25	2.3	2.28	1.8
					2.25	2.3	2.28	1.8
					2.25	2.3	2.28	1.8
					2.25	2.3	2.28	1.8
					2.25	2.3	2.28	1.8
					2.25	2.3	2.28	1.8
					2.25	2.3	2.28	1.8
					2.25	2.3	2.28	1.8
					2.25	2.3	2.28	1.8
					2.25	2.3	2.28	1.8
					2.25	2.3	2.28	1.8
					2.25	2.35	2.28	1.8
					2.25	2.35	2.28	1.8
					2.3	2.35	2.28	1.8
					2.3	2.35	2.3	1.8
					2.3	2.35	2.3	1.8
					2.3	2.35	2.3	1.8
					2.3	2.35	2.3	1.8
					2.3	2.35	2.3	1.8
					2.3	2.35	2.3	1.8
					2.3	2.35	2.3	1.8
					2.3	2.35	2.3	1.85
					2.3	2.35	2.3	1.85
					2.3	2.35	2.3	1.85
					2.3	2.35	2.3	1.85
					2.3	2.35	2.3	1.85
					2.3	2.35	2.3	1.85
					2.3	2.35	2.3	1.85
					2.3	2.35	2.3	1.85
					2.3	2.35	2.3	1.85
					2.3	2.35	2.3	1.85
					2.3	2.35	2.3	1.85
					2.3	2.35	2.3	1.85
					2.3	2.35	2.3	1.85
					2.3	2.35	2.3	1.85
					2.3	2.35	2.3	1.85
					2.3	2.35	2.3	1.85
					2.3	2.35	2.3	1.85
					2.3	2.35	2.3	1.85
					2.3	2.4	2.3	1.85
					2.3	2.4	2.3	1.85
					2.3	2.4	2.3	1.85
					2.3	2.4	2.3	1.85
					2.3	2.4	2.3	1.85
					2.35	2.4	2.3	1.85
					2.35	2.4	2.3	1.85
					2.35	2.4	2.3	1.85
					2.35	2.4	2.3	1.85
					2.35	2.4	2.32	1.85
					2.35	2.4	2.32	1.85
					2.35	2.4	2.32	1.85
					2.35	2.4	2.32	1.85
					2.35	2.4	2.32	1.85
					2.35	2.4	2.32	1.85
					2.35	2.4	2.32	1.85
					2.35	2.4	2.32	1.85
					2.35	2.4	2.32	1.85
					2.35	2.4	2.32	1.85
					2.35	2.4	2.32	1.85
					2.35	2.4	2.32	1.85
					2.35	2.4	2.32	1.85
					2.35	2.4	2.32	1.85
					2.35	2.4	2.32	1.85
					2.35	2.4	2.32	1.85
					2.35	2.4	2.32	1.85
					2.35	2.4	2.32	1.85
					2.35	2.4	2.32	1.85
					2.35	2.4	2.34	1.85
					2.35	2.4	2.34	1.85
					2.4	2.4	2.34	1.85
					2.4	2.4	2.34	1.85
					2.4	2.4	2.34	1.85
					2.4	2.4	2.34	1.85
					2.4	2.4	2.34	1.85
					2.4	2.4	2.34	1.85
					2.4	2.45	2.34	1.85
					2.4	2.45	2.34	1.85
					2.4	2.45	2.34	1.85
					2.4	2.45	2.34	1.85
					2.4	2.45	2.34	1.85
					2.4	2.45	2.34	1.85
					2.4	2.45	2.34	1.85
					2.4	2.45	2.34	1.85
					2.4	2.45	2.34	1.85
					2.4	2.45	2.34	1.85
					2.4	2.45	2.34	1.85
					2.4	2.45	2.34	1.85
					2.4	2.45	2.34	1.85
					2.4	2.45	2.34	1.85
					2.4	2.45	2.34	1.85
					2.4	2.45	2.34	1.85
					2.4	2.45	2.34	1.85
					2.4	2.45	2.34	1.85
					2.45	2.45	2.34	1.85
					2.45	2.45	2.34	1.85
					2.45	2.45	2.34	1.85
					2.45	2.45	2.34	1.85
					2.45	2.45	2.34	1.85
					2.45	2.45	2.34	1.85
					2.45	2.45	2.34	1.85
					2.45	2.45	2.34	1.85
					2.45	2.45	2.34	1.85
					2.45	2.45	2.34	1.85
					2.45	2.45	2.34	1.85
					2.45	2.45	2.34	1.85
					2.45	2.45	2.34	1.85
					2.45	2.5	2.34	1.85
					2.45	2.5	2.36	1.85
					2.45	2.5	2.36	1.85
					2.45	2.5	2.36	1.85
					2.5	2.5	2.36	1.85
					2.5	2.5	2.36	1.85
					2.5	2.5	2.36	1.85
					2.5	2.5	2.36	1.85
					2.5	2.5	2.36	1.85
					2.5	2.5	2.36	1.85
					2.5	2.5	2.36	1.85
					2.5	2.5	2.36	1.85
					2.5	2.5	2.36	1.85
					2.5	2.5	2.36	1.85
					2.5	2.5	2.36	1.85
					2.5	2.5	2.36	1.85
					2.5	2.5	2.36	1.85
					2.5	2.55	2.36	1.85
					2.5	2.55	2.36	1.85
					2.5	2.55	2.36	1.85
					2.5	2.55	2.36	1.85
					2.5	2.55	2.36	1.85
					2.5	2.55	2.36	1.85
					2.5	2.55	2.36	1.85
					2.5	2.55	2.36	1.85
					2.5	2.55	2.36	1.85
					2.5	2.55	2.36	1.85
					2.5	2.55	2.36	1.85
					2.5	2.55	2.36	1.85
					2.55	2.55	2.36	1.85
					2.55	2.55	2.36	1.85
					2.55	2.55	2.36	1.85
					2.55	2.55	2.36	1.85
					2.55	2.55	2.36	1.85
					2.55	2.55	2.36	1.85
					2.55	2.55	2.36	1.85
					2.55	2.55	2.36	1.85
					2.55	2.55	2.36	1.85
					2.55	2.55	2.36	1.85
					2.55	2.55	2.36	1.85
					2.55	2.55	2.38	1.85
					2.55	2.55	2.38	1.85
					2.55	2.55	2.38	1.85
					2.55	2.55	2.38	1.85
					2.55	2.55	2.38	1.85
					2.55	2.55	2.38	1.85
					2.55	2.55	2.38	1.85
					2.55	2.55	2.38	1.85
					2.6	2.55	2.38	1.85
					2.6	2.55	2.38	1.85
					2.6	2.55	2.38	1.85
					2.6	2.55	2.38	1.85
					2.6	2.6	2.38	1.85
					2.6	2.6	2.38	1.85
					2.6	2.6	2.38	1.85
					2.6	2.6	2.38	1.85
					2.6	2.6	2.38	1.85
					2.6	2.6	2.38	1.85
					2.6	2.6	2.38	1.85
					2.6	2.6	2.38	1.85
					2.6	2.6	2.38	1.9
					2.6	2.6	2.38	1.9
					2.6	2.6	2.38	1.9
					2.6	2.6	2.38	1.9
					2.65	2.6	2.38	1.9
					2.65	2.6	2.38	1.9
					2.65	2.6	2.38	1.9
					2.65	2.6	2.38	1.9
					2.65	2.6	2.38	1.9
					2.65	2.6	2.38	1.9
					2.65	2.6	2.38	1.9
					2.65	2.6	2.38	1.9
					2.65	2.6	2.38	1.9
					2.65	2.6	2.38	1.9
					2.65	2.6	2.4	1.9
					2.65	2.6	2.4	1.9
					2.65	2.6	2.4	1.9
					2.7	2.6	2.4	1.9
					2.7	2.6	2.4	1.9
					2.7	2.6	2.4	1.9
					2.7	2.6	2.4	1.9
					2.7	2.65	2.4	1.9
					2.7	2.65	2.4	1.9
					2.7	2.65	2.4	1.9
					2.7	2.65	2.4	1.9
					2.7	2.65	2.4	1.9
					2.7	2.65	2.4	1.9
					2.7	2.65	2.4	1.9
					2.7	2.65	2.4	1.9
					2.7	2.65	2.4	1.9
					2.7	2.65	2.4	1.9
					2.7	2.65	2.4	1.9
					2.7	2.65	2.4	1.9
					2.7	2.65	2.4	1.9
					2.7	2.65	2.4	1.9
					2.7	2.65	2.4	1.9
					2.75	2.65	2.4	1.9
					2.75	2.65	2.4	1.9
					2.75	2.65	2.4	1.9
					2.75	2.65	2.4	1.9
					2.75	2.65	2.4	1.9
					2.75	2.65	2.4	1.9
					2.75	2.65	2.4	1.9
					2.75	2.65	2.4	1.9
					2.75	2.65	2.4	1.9
					2.75	2.65	2.4	1.9
					2.8	2.65	2.4	1.9
					2.8	2.65	2.42	1.9
					2.8	2.65	2.42	1.9
					2.8	2.65	2.42	1.9
					2.8	2.65	2.42	1.9
					2.8	2.65	2.42	1.9
					2.8	2.65	2.42	1.9
					2.8	2.7	2.42	1.9
					2.8	2.7	2.42	1.9
					2.8	2.7	2.42	1.9
					2.8	2.7	2.42	1.9
					2.85	2.7	2.42	1.9
					2.85	2.7	2.42	1.9
					2.85	2.7	2.42	1.9
					2.85	2.7	2.42	1.9
					2.85	2.7	2.42	1.9
					2.85	2.7	2.42	1.9
					2.85	2.7	2.42	1.9
					2.85	2.7	2.42	1.9
					2.85	2.7	2.42	1.9
					2.9	2.7	2.42	1.9
					2.9	2.7	2.42	1.9
					2.9	2.7	2.42	1.9
					2.9	2.7	2.42	1.9
					2.9	2.7	2.42	1.9
					2.9	2.7	2.42	1.9
					2.9	2.7	2.42	1.9
					2.9	2.7	2.42	1.9
					2.9	2.7	2.42	1.9
					2.9	2.7	2.42	1.9
					2.9	2.7	2.42	1.9
					2.9	2.7	2.42	1.9
					2.9	2.7	2.42	1.9
					2.9	2.7	2.42	1.9
					2.95	2.7	2.42	1.9
					2.95	2.75	2.44	1.9
					2.95	2.75	2.44	1.9
					2.95	2.75	2.44	1.9
					2.95	2.75	2.44	1.9
					2.95	2.75	2.44	1.9
					2.95	2.75	2.44	1.9
					2.95	2.75	2.44	1.9
					2.95	2.75	2.44	1.9
					2.95	2.75	2.44	1.9
					2.95	2.75	2.44	1.9
					2.95	2.75	2.44	1.9
					2.95	2.75	2.44	1.9
					2.95	2.75	2.44	1.9
					3	2.75	2.44	1.9
					3	2.75	2.44	1.9
					3	2.75	2.44	1.9
					3	2.75	2.44	1.9
					3	2.75	2.44	1.9
					3.05	2.75	2.44	1.9
					3.05	2.8	2.44	1.9
					3.05	2.8	2.44	1.9
					3.05	2.8	2.44	1.9
					3.05	2.8	2.44	1.9
					3.05	2.8	2.44	1.9
					3.1	2.8	2.44	1.9
					3.1	2.8	2.44	1.9
					3.1	2.8	2.44	1.9
					3.15	2.8	2.44	1.9
					3.15	2.8	2.44	1.9
					3.15	2.8	2.46	1.9
					3.15	2.8	2.46	1.9
					3.15	2.8	2.46	1.9
					3.15	2.8	2.46	1.9
					3.15	2.8	2.46	1.9
					3.15	2.8	2.46	1.9
					3.15	2.8	2.46	1.9
					3.15	2.85	2.46	1.9
					3.2	2.85	2.46	1.9
					3.2	2.85	2.46	1.9
					3.2	2.85	2.46	1.9
					3.2	2.85	2.46	1.9
					3.2	2.85	2.46	1.9
					3.2	2.85	2.46	1.9
					3.2	2.85	2.46	1.9
					3.2	2.85	2.46	1.9
					3.2	2.85	2.46	1.9
					3.25	2.85	2.46	1.9
					3.25	2.85	2.46	1.9
					3.25	2.85	2.46	1.9
					3.25	2.85	2.46	1.9
					3.25	2.85	2.46	1.9
					3.25	2.85	2.46	1.9
					3.25	2.85	2.46	1.9
					3.25	2.85	2.46	1.9
					3.3	2.85	2.46	1.9
					3.3	2.85	2.46	1.9
					3.3	2.85	2.46	1.9
					3.3	2.85	2.46	1.95
					3.3	2.9	2.46	1.95
					3.35	2.9	2.48	1.95
					3.35	2.9	2.48	1.95
					3.35	2.9	2.48	1.95
					3.35	2.9	2.48	1.95
					3.4	2.9	2.48	1.95
					3.4	2.9	2.48	1.95
					3.4	2.9	2.48	1.95
					3.4	2.9	2.48	1.95
					3.45	2.9	2.48	1.95
					3.45	2.9	2.48	1.95
					3.45	2.9	2.48	1.95
					3.45	2.9	2.48	1.95
					3.5	2.9	2.48	1.95
					3.5	2.9	2.48	1.95
					3.5	2.9	2.48	1.95
					3.5	2.9	2.48	1.95
					3.55	2.95	2.48	1.95
					3.55	2.95	2.48	1.95
					3.55	2.95	2.48	1.95
					3.55	2.95	2.48	1.95
					3.55	2.95	2.48	1.95
					3.6	2.95	2.48	1.95
					3.6	2.95	2.48	1.95
					3.65	2.95	2.48	1.95
					3.65	2.95	2.48	1.95
					3.65	2.95	2.48	1.95
					3.7	3	2.48	1.95
					3.7	3	2.48	1.95
					3.7	3	2.48	1.95
					3.7	3	2.48	1.95
					3.75	3	2.48	1.95
					3.8	3	2.5	1.95
					3.85	3	2.5	1.95
					3.9	3.05	2.5	1.95
					3.95	3.05	2.5	1.95
					3.95	3.05	2.5	1.95
					3.95	3.05	2.5	1.95
					3.95	3.05	2.5	1.95
					4.05	3.05	2.5	1.95
					4.05	3.05	2.5	1.95
					4.05	3.05	2.5	1.95
					4.1	3.05	2.5	1.95
					4.15	3.05	2.5	1.95
					4.15	3.05	2.5	1.95
					4.15	3.1	2.5	1.95
					4.2	3.1	2.5	1.95
					4.2	3.1	2.5	1.95
						3.1	2.5	1.95
						3.1	2.5	1.95
						3.1	2.5	1.95
						3.1	2.5	1.95
						3.1	2.5	1.95
						3.1	2.52	1.95
						3.15	2.52	1.95
						3.15	2.52	1.95
						3.15	2.52	1.95
						3.15	2.52	1.95
						3.15	2.52	1.95
						3.15	2.52	1.95
						3.15	2.52	1.95
						3.2	2.52	1.95
						3.2	2.52	1.95
						3.2	2.52	1.95
						3.2	2.52	1.95
						3.2	2.52	1.95
						3.2	2.52	1.95
						3.2	2.52	1.95
						3.2	2.52	1.95
						3.2	2.52	1.95
						3.2	2.52	1.95
						3.2	2.52	1.95
						3.2	2.52	1.95
						3.2	2.52	1.95
						3.25	2.52	1.95
						3.25	2.52	1.95
						3.25	2.52	1.95
						3.25	2.52	1.95
						3.25	2.52	1.95
						3.25	2.52	1.95
						3.25	2.52	1.95
						3.25	2.52	1.95
						3.25	2.52	1.95
						3.25	2.52	1.95
						3.25	2.52	1.95
						3.25	2.52	1.95
						3.3	2.52	1.95
						3.3	2.52	1.95
						3.3	2.52	1.95
						3.3	2.54	1.95
						3.3	2.54	1.95
						3.3	2.54	1.95
						3.3	2.54	1.95
						3.35	2.54	1.95
						3.35	2.54	1.95
						3.35	2.54	1.95
						3.35	2.54	1.95
						3.35	2.54	1.95
						3.35	2.54	1.95
						3.35	2.54	1.95
						3.35	2.54	1.95
						3.35	2.54	1.95
						3.35	2.54	1.95
						3.4	2.54	1.95
						3.4	2.54	1.95
						3.4	2.54	1.95
						3.4	2.54	1.95
						3.4	2.54	1.95
						3.45	2.54	1.95
						3.45	2.54	1.95
						3.45	2.54	1.95
						3.45	2.54	1.95
						3.5	2.54	1.95
						3.5	2.56	1.95
						3.5	2.56	1.95
						3.5	2.56	1.95
						3.5	2.56	1.95
						3.5	2.56	1.95
						3.5	2.56	1.95
						3.5	2.56	1.95
						3.5	2.56	1.95
						3.55	2.56	1.95
						3.55	2.56	1.95
						3.55	2.56	1.95
						3.55	2.56	1.95
						3.55	2.56	1.95
						3.55	2.56	1.95
						3.6	2.56	1.95
						3.6	2.56	1.95
						3.6	2.56	1.95
						3.6	2.56	1.95
						3.6	2.56	1.95
						3.6	2.56	1.95
						3.6	2.56	1.95
						3.6	2.56	1.95
						3.65	2.56	1.95
						3.65	2.56	1.95
						3.65	2.56	1.95
						3.65	2.56	1.95
						3.65	2.58	1.95
						3.65	2.58	1.95
						3.7	2.58	1.95
						3.7	2.58	1.95
						3.7	2.58	1.95
						3.7	2.58	1.95
						3.7	2.58	1.95
						3.7	2.58	1.95
						3.7	2.58	1.95
						3.7	2.58	1.95
						3.7	2.58	1.95
						3.7	2.58	1.95
						3.75	2.58	1.95
						3.75	2.58	1.95
						3.75	2.58	1.95
						3.75	2.58	1.95
						3.8	2.58	1.95
						3.8	2.58	2
						3.8	2.58	2
						3.8	2.58	2
						3.85	2.58	2
						3.85	2.6	2
						3.85	2.6	2
						3.85	2.6	2
						3.85	2.6	2
						3.9	2.6	2
						3.9	2.6	2
						3.9	2.6	2
						3.9	2.6	2
						3.95	2.6	2
						3.95	2.6	2
						4	2.6	2
						4	2.6	2
						4	2.6	2
						4	2.6	2
						4	2.6	2
						4	2.6	2
						4	2.6	2
						4	2.6	2
						4	2.6	2
						4.05	2.6	2
						4.05	2.6	2
						4.05	2.6	2
						4.05	2.6	2
						4.05	2.6	2
						4.05	2.62	2
						4.05	2.62	2
						4.05	2.62	2
[truncated: 14,439 more rows]

## Sheet: Figure 3d
50pM	300pM	3nM	1uM
2	2	17	8
1	5	12	5
1	2	11	14
2	3	18	13
3	5	9	13
1	6	14	9
1	3	7	13
	3	8	19
1	10	9	9
	2	10	10
	2	12	9
1	2	9	21
1	1	9	16
	2	7	11
	2	14	9
	2	12	15
1		12	8
	8	11	15
1	2	5	17
1		6	17
1		6	4
3	2	5	8
	5	10	8
	5	12	10
	6	13	14
	6	8	9
1	1	13	13
2	1	10
1	2	7	6
2	4	7	6
3	5	13	6
3	2	12	11
5	3	13	10
2	8	6	18
1	4	4	10
1	6	13	3
3	3	8	13
1	3	10	3
3	4	3	9
	3		8
1	1	14	15
2		10	11
	4	6	9
3	3	14	14
1	3	10	17
	3	11	9
	3	5	9
	3	6	11
	2	14
	6	8	5
1	2	10	15
	3	16	14
3	4	11	16
4	4	12	20
2	3	8	15
2	3		21
6	3	2	19
6		10	12
2		6	16
3	4	5	5
		7	16
	1	6	18
4	1	7	12
4	5	6	17
3	3	8	9
	7	11	9
1	8	8	12
	4	5	9
1	3	5	12
5			3
	5	4	5
2	6		15
2	2	4	10
2	2	9	3
6	3	7	14
	8	6	12
1	3	3	17
6	4	9
4	3	10	14
3	7	4	14
1	2	9	10
	2	8	16
	1	7	10
1	2	9	5
2	1	1	6
	1	7	11
	3	10	15
2	2	11	17
		7	9
	3	12	14
	4	11	8
	3	4	10
	4	7	12
	6	9	17
	4	7	10
	4	9	5
	4	6	12
	6	3	17
	4
	4	14
	7	11
	3	7
	3	7
	3	11
	2	8
		4
	5	5
	1	4
	2	13
		7
		9
		13
	4	11
	1	7
		11
	5	12
	5	7
	2	11
	6	2
	3	3
	5
	2	12
	3	4
	4
	1	12
	4	12
	4	17
	2	18
	3	8
	6	8
	5	3
	2	3
	3	3
	3	14
	3	6
	3	8
	2	2
	2	3
	4	5
	3	7
	1	8
	4	5
	6	6
	8	5
	7
	11	14
	8	15
	5	12
	4	4
	6	9
	5	4
	8	10
	7	11
	6	8
	5	8
	5	7
	5	10
	9	8
	7	4
	6	9
	3	12
	7	11
	5	12
	3	5
	2	8
	5	12
	7	12
	5	10
	6	4
	3	7
	3	11
	4
	2
	3
	3
	4
	3
	4
	3
	1
	1
	6
	7
	6
	3
	4
	5
	4
	3
	7
	2
	8
	3
	2
	7
	5
	5
	4
	5
	5
	5
	3
	1
	5
	6
	4
	1
	4
	7
	7
	8
	5
	9
	5
	6
	5
	6
	6
	3
	7
	9
	6
	8
	7
	11
	6
	5
	4
	9
	3
	3

## Sheet: Figure 3e
50pM	300pM	3nM	1uM
1.36364	3.49057	9.8718	11.7407
1.5	3.54167	10.3333	9.9
2.0625	4.36923	6.42857	12.5357
3.28571	4.30769	7.26923	11.6
2.66667	4.41379	8.3913
	6.27273	7.65
		9.11538

[truncated: 33 more sheets: Figure 3f, Figure 4a, Figure 4b, Figure 4c, Figure 4d, Figure 4e, Figure 4f, Figure 4g, Figure 5d, Figure 5e, Figure 5f, Figure 6b, Figure 6c, Figure 7c, Figure 7d, Figure 7e, Figure 7f, Figure 8a, Figure 8b, Figure 8c …]
